# Supplementary material for: Determinants of Oral Health Outcomes and Quality of Life in Diabetic Patients from Western Romania: A Behavioral Model Approach
Source: Dent J (Basel). 2025 May 30;13(6):247. doi: 10.3390/dj13060247 (PMC12192129; doi:10.3390/dj13060247)
Supplement: Supplementary file 1 [file dentistry-13-00247-s001.zip]

Archive with 1 entries (1 files):
- dentistry-3635135-supplementary.pdf
